# Supplementary material for: Remdesivir targets a structurally analogous region of the Ebola virus and SARS-CoV-2 polymerases
Source: Proc Natl Acad Sci U S A. 2020 Oct 7;117(43):26946–54. doi: 10.1073/pnas.2012294117 (PMC7604432; doi:10.1073/pnas.2012294117)
Supplement: Supplementary File [file pnas.2012294117.sd01.xlsx]

## Sheet: Fig. 1A
	rEBOV/ZsG Remdesivir selection regimen
	Passage #	Remdesivir concentraion (µM)
	1	0.01
	2	0.02
	3	0.02
	4	0.02
	5	0.02
	6	0.02
	7	0.02
	8	0.02
	9	0.02
	10	0.02
	11	0.0235
	12	0.0244
	13	0.02
	14	0.0235
	15	0.04
	16	0.04
	17	0.04
	18	0.04
	19	0.08
	20	0.08
	21	0.08
	22	0.08
	23	0.08
	24	0.08
	25	0.08
	26	0.08
	27	0.08
	28	0.16
	29	0.16
	30	0.16
	31	0.16
	32	0.16
	33	0.16
	34	0.16
	35	0.16

## Sheet: Fig. 1C
				Y-axis
X-axis				rEBOV/ZsG Normalized % GFP expression (100% is DMSO or "0" treated infected cells)
RDV concentration (µM)		Log-transformed RDV concentration (µM)		CTLA		CTLB		RDV-1		RDV-2		RDV-3		RDV-4		RDV-5		RDV-6
0.8		-0.09691		0.3	0.2	0.3	0.2	0.7	0.7	1.7	2	1.9	1.3	0.3	0.2	1.1	1.7	0.4	0.3
0.4		-0.39794		0.3	0.2	0.3	0.3	18.1	12.1	18.9	14.7	30.5	18.4	4.9	4.7	17.1	13.6	5.7	5.7
0.2		-0.69897		0.3	0.3	0.4	0.3	47.8	53	61.5	41.1	70.1	53.5	66.8	55.2	66.3	49.5	50.9	49.3
0.1		-1		1	0.9	2.4	1.7	82.6	60.5	82.1	84.6	98.9	88.3	86.1	79.8	89.6	81.6	70.8	74.8
0.05		-1.30103		23.7	19.7	46.8	41.8	86.1	78.3	96.5	88.7	101.7	88	118.3	88.3	77.1	82.5	84.4	93.1
0.025		-1.60206		74.6	83.5	107.9	98.6	89.6	83.5	86	90.3	106.3	113.2	125.9	109.5	103.7	88.9	109.4	89.4
0.0125		-1.90309		110.5	110.1	119.7	104.8	121.2	78.6	96.5	86	99.7	96.9	109.2	97.9	88.5	88	85.2	91.3
0.00625		-2.20412		90.8	107.7	106.2	97.2	100.1	82.7	94.8	91.8	115.5	100.5	111.5	98.6	83.9	73	67.1	87.1
0.003125		-2.50515		103.3	124.4	119.4	105.5	105.1	93.1	102.5	104.2	89.3	109.5	114.5	95.1	102.2	97.8	95.9	100.3
0.0015625		-2.80618		99.5	115.8	99.9	106.3	103.1	98.6	101.5	95.7	99	119.3	96.1	115.5	109.8	103.7	102.8	107.4
DMSO (0)				79.3	105.4	94.6	99.2	93.1	105.2	116.5	86.3	79.5	102.3	95.7	92.7	90.9	95.6	94.7	95.1

## Sheet: Fig. 1F
		% Frequency of F548S mutation
		Passage ID
		P9	P13	P23	P35
Virus ID	RDV-1		90.76	99.49	94.31
	RDV-2	41.9	96.39	99.91	100
	RDV-3			99.84	100
	RDV-4				98.67
	RDV-5			99.7	100
	RDV-6			92.89	99.89

## Sheet: Fig. 2D
		Infectious yield (TCID50/mL)
Days post infection		rEBOV/ZsG MOI 0.05			rEBOV/ZsG/Lmut MOI 0.05			rEBOV/ZsG MOI 0.5			rEBOV/ZsG/Lmut MOI 0.5
1		639.691	268.27	215.443	21.6912	59.3958	21.6912	2682.7	3727.59	2682.7	2432.01	630.957	464.159
2		37275.9	100000	100000	37275.9	46415.9	100000	1000000	1584893	2154435	1000000	630957	630957
3		243201	513483	243201	316228	316228	372759	7943282	5134833	3727594	2569426	3162278	2682696

## Sheet: Fig. 2E
		Relative Fluorescence Units (RFUs)
Days post infection		rEBOV/ZsG MOI 0.05									rEBOV/ZsG MOI 0.5									rEBOV/ZsG/Lmut MOI 0.05									rEBOV/ZsG/Lmut MOI 0.5
1		1	1.41667	1	21.4167	8.41667	1	4.41667	2.41667	25.4167	255.417	291.417	277.417	138.417	328.417	337.417	458.417	159.417	369.417	1	1	1	1	1	1	1	1	1	63.4167	153.417	56.4167	108.417	29.4167	70.4167	67.4167	65.4167	104.417
2		1422	1637	1959	1848	2203	2196	1627	1887	1526	23947	11804	16472	13484	13766	11861	18803	26315	21579	359	932	1128	1081	234	236	660	418	586	7742	11534	6845	9346	6250	8320	12533	11362	10575
3		8593.67	8137.67	7975.67	8537.67	13374.7	5389.67	3208.67	6124.67	7276.67	81980.7	44093.7	46497.7	84053.7	54450.7	76342.7	57263.7	42137.7	45397.7	5941.67	4990.67	6203.67	3704.67	1737.67	3063.67	3711.67	3892.67	2510.67	40893.7	42335.7	31101.7	33241.7	32923.7	34123.7	67414.7	43809.7	42072.7

## Sheet: Fig. 2F
		% Population
	Passage	EBOV/ZsG		EBOV/ZsG/Lmut
9:1 ratio	1	91.37	91.54	8.59	8.46
	2	93.74	93.71	6.11	6.22
	3	94.32	94.47	5.55	5.35
	4	92.39	94.09	7.61	5.78
1:1 ratio	1	51.12	54.97	48.75	44.94
	2	55.89	60.66	44.11	39.1
	3	58.94	65.98	40.99	33.89
	4	60.41	69.3	39.34	30.51
1:9 ratio	1	11.54	11.89	88.39	88.01
	2	13.62	28.37	86.31	71.57
	3	13.54	15.87	85.4	82.9
	4		24.69		75.31

## Sheet: Fig. 2G
				Y-axis
X-axis				rEBOV/ZsG Normalized % GFP expression
Remdesivir (µM)		Log-transformed		rEBOV/ZsG				rEBOV/ZsG/Lmut
1		0		0.395919	0.375568	0.399619	0.392219	0.216835	0.218542	0.21342	0.216835
0.5		-0.30103		0.547626	0.543926	0.579077	0.514324	0.399522	0.384156	0.402937	0.356838
0.25		-0.60206		0.695633	0.654931	0.690083	0.699333	4.54499	3.9918	5.105	4.14717
0.125		-0.90309		0.830689	0.810338	0.891742	0.83994	36.0714	33.3976	35.735	27.3075
0.0625		-1.20412		4.2848	4.2737	4.77323	3.65577	72.3203	71.8081	75.5762	69.5185
0.03125		-1.50515		30.519	29.4867	34.1489	25.2611	85.2928	86.5341	84.0857	77.5704
0.015625		-1.80618		65.7688	65.6966	69.4504	62.8197	92.8547	95.9058	90.5771	80.5549
0.007813		-2.10718		88.5396	80.3733	77.7055	72.109	96.6365	91.3932	91.5093	88.798
0.003906		-2.40827		90.5747	94.0473	92.0752	80.8729	99.2334	95.0145	100.065	93.7818
0.001953		-2.7093		92.3804	92.9798	96.7614	83.3316	98.1253	100.901	100.138	97.5277

## Sheet: Fig. 2H
				Y-axis
X-axis				rEBOV/ZsG Normalized % GFP expression
Galidesvir (µM)		Log-transformed		rEBOV/ZsG				rEBOV/ZsG/Lmut
50		1.69897		22.6847	20.7761	19.4615	18.3653	6.87642	10.6354	12.4077	10.5137
25		1.39794		53.0823	49.7107	38.9536	38.923	36.4745	29.5372	44.0122	33.5885
12.5		1.09691		64.2762	65.6563	76.3042	61.4461	62.266	71.3155	77.696	64.8637
6.25		0.79588		96.4165	92.8701	73.4042	77.8809	74.515	76.3746	88.0284	75.7623
3.125		0.49485		131.378	81.3094	74.2297	82.5716	75.1975	90.5891	98.7365	100.978
1.5625		0.19382		112.642	108.405	83.6722	95.2809	82.804	68.1795	104.441	99.923
0.78125		-0.10721		91.4812	104.667	88.2493	93.7217	72.4755	96.8333	96.5264	79.8333
0.390625		-0.40824		104.073	86.3232	82.6152	91.0445	77.4764	93.6946	110.146	82.4747
0.195313		-0.709269		94.6389	99.334	73.0723	93.451	105.913	90.7848	105.042	98.2604
0.097656		-1.0103		90.1972	96.4951	94.5603	76.8283	81.984	89.2347	97.3927	92.3601

## Sheet: Fig. 2I
				Y-axis
X-axis				rEBOV/ZsG Normalized % GFP expression
Ribavirin (µM)		Log-transformed		rEBOV/ZsG				rEBOV/ZsG/Lmut
200		2.30103		4.21262	3.65094	3.61894	3.07148	1.36142	1.43637	1.38408	1.54096
100		2		8.24039	7.26633	8.05553	7.07436	10.0285	8.36199	7.99941	9.24577
50		1.69897		30.8392	32.2968	30.7361	24.6216	41.2103	38.348	43.8477	31.3091
25		1.39794		64.3411	65.9053	77.5656	57.1032	72.6449	65.5589	67.1783	58.2358
12.5		1.09691		79.3039	98.6891	97.7399	75.7383	90.6082	83.7646	78.0836	67.9122
6.25		0.79588		84.6648	100.58	100.385	80.6939	87.1132	91.2619	88.5583	77.3131
3.125		0.49485		98.4616	99.5316	92.8448	86.1543	93.2404	91.0998	93.4653	84.5856
1.5625		0.19382		88.8845	101.832	87.3559	79.439	99.7337	95.2137	91.7884	94.954
0.78125		-0.10721		95.7243	120.172	90.0755	89.0232	95.7506	98.6164	99.1986	84.7547
0.390625		-0.40824		94.3663	122.369	98.1594	85.1056	94.4885	97.9662	94.0824	92.3409

## Sheet: Fig. 2J
				Y-axis
X-axis				rEBOV/ZsG Normalized % GFP expression
Amiodarone (µM)		Log-transformed		rEBOV/ZsG				rEBOV/ZsG/Lmut
50		1.69897		3.64104	2.93599	3.00752	2.4864	0.460702	0.416742	0.427292	0.520488
25		1.39794		3.76706	2.90193	3.20166	2.70438	0.467735	0.427292	0.437843	0.538072
12.5		1.09691		6.83248	5.7664	6.4476	4.93192	2.57255	6.19486	11.5914	17.4381
6.25		0.79588		75.4911	88.8018	79.9019	48.8151	49.8508	42.6518	79.1036	86.1688
3.125		0.49485		100.382	102.627	96.7345	98.5874	110.044	85.833	90.0285	92.6714
1.5625		0.19382		96.3564	110.345	89.0845	104.214	102.577	96.4608	96.2005	85.9948
0.78125		-0.10721		101.166	106.22	90.7058	91.6765	102.446	106.944	91.0396	84.9081
0.390625		-0.40824		95.8966	102.504	97.2283	82.2521	113.006	102.121	91.7957	93.0776
0.195313		-0.709269		92.4361	108.165	100.73	97.2863	104.141	107.315	102.142	86.3271
0.097656		-1.0103		79.4762	113.928	87.8175	85.1165	109.556	103.301	89.8544	91.7482

[truncated: 1 more sheets: Fig. S1]
