# Supplementary material for: Remdesivir targets a structurally analogous region of the Ebola virus and SARS-CoV-2 polymerases
Source: Proc Natl Acad Sci U S A. 2020 Oct 7;117(43):26946–54. doi: 10.1073/pnas.2012294117 (PMC7604432; doi:10.1073/pnas.2012294117)
Supplement: Supplementary File [file pnas.2012294117.sd02.xlsx]

## Sheet: Sample_status
SUBJECT_NUMBER	ACCESSION	COVERAGE_AVERAGE	SAMPLE STATUS
RNA-Stock-1165	RNA-STOCK-1165	7175.9
P3-Clone-1-1A-RNA-1205	P3-CLONE-1-1A-RNA-1205	1530
P3-Clone-2-1B-RNA-1206	P3-CLONE-2-1B-RNA-1206	1.6	Assay Failure
P3-Clone-3-2A-RNA-1207	P3-CLONE-3-2A-RNA-1207	1.5	Assay Failure
P3-Clone-4-2B-RNA-1208	P3-CLONE-4-2B-RNA-1208	15.3	Assay Failure
P3-Clone-5-3A-RNA-1209	P3-CLONE-5-3A-RNA-1209	2.8	Assay Failure
P3-Clone-6-3B-RNA-1210	P3-CLONE-6-3B-RNA-1210	1.7	Assay Failure
P3-CTLA-RNA-1203	P3-CTLA-RNA-1203	562
P3-CTLB-RNA-1204	P3-CTLB-RNA-1204	50
P5-Clone-1-1A-RNA-1213	P5-CLONE-1-1A-RNA-1213	34.9	Assay Failure
P5-Clone-2-1B-RNA-1214	P5-CLONE-2-1B-RNA-1214	2.4	Assay Failure
P5-Clone-3-2A-RNA-1215	P5-CLONE-3-2A-RNA-1215	1.6	Assay Failure
P5-Clone-4-2B-RNA-1216	P5-CLONE-4-2B-RNA-1216	7.5	Assay Failure
P5-Clone-5-3A-RNA-1217	P5-CLONE-5-3A-RNA-1217	3.3	Assay Failure
P5-Clone-6-3B-RNA-1218	P5-CLONE-6-3B-RNA-1218	34.2	Assay Failure
P5-CTLA-RNA-1211	P5-CTLA-RNA-1211	67.6
P5-CTLB-RNA-1212	P5-CTLB-RNA-1212	3.3	Assay Failure
P8-Clone-1-1A-RNA-1221	P8-CLONE-1-1A-RNA-1221	73.9
P8-Clone-2-1B-RNA-1222	P8-CLONE-2-1B-RNA-1222	1.9	Assay Failure
P8-Clone-3-2A-RNA-1223	P8-CLONE-3-2A-RNA-1223	2.7	Assay Failure
P8-Clone-4-2B-RNA-1224	P8-CLONE-4-2B-RNA-1224	1.9	Assay Failure
P8-Clone-5-3A-RNA-1225	P8-CLONE-5-3A-RNA-1225	1.2	Assay Failure
P8-Clone-6-3B-RNA-1226	P8-CLONE-6-3B-RNA-1226	7.2	Assay Failure
P8-CTLA-RNA-1219	P8-CTLA-RNA-1219	639.1
P8-CTLB-RNA-1220	P8-CTLB-RNA-1220	797.8
P9-Clone-1-RNA-1406	P9-CLONE-1-RNA-1406	3.1	Assay Failure
P9-Clone-2-RNA-1410	P9-CLONE-2-RNA-1410	6572.7
P9-Clone-3-RNA-1407	P9-CLONE-3-RNA-1407	96.6
P9-Clone-4-RNA-1411	P9-CLONE-4-RNA-1411	5011.2
P9-Clone-5-RNA-1408	P9-CLONE-5-RNA-1408	136.3
P9-Clone-6-RNA-1412	P9-CLONE-6-RNA-1412	4900.4
P9-CTLA-RNA-1405	P9-CTLA-RNA-1405	4338.3
P9-CTLB-RNA-1409	P9-CTLB-RNA-1409	5379.3
P13-Clone-1-RNA-1168	P13-CLONE-1-RNA-1168	733.9
P13-Clone-2-RNA-1169	P13-CLONE-2-RNA-1169	1005.4
P13-Clone-3-RNA-1170	P13-CLONE-3-RNA-1170	25	Assay Failure
P13-Clone-4-RNA-1171	P13-CLONE-4-RNA-1171	26.2	Assay Failure
P13-Clone-5-RNA-1172	P13-CLONE-5-RNA-1172	3.8	Assay Failure
P13-Clone-6-RNA-1173	P13-CLONE-6-RNA-1173	4012.1
P13-CTLA-RNA-1158	P13-CTLA-RNA-1158	11.2	Assay Failure
P13-CTLB-RNA-1159	P13-CTLB-RNA-1159	252.8
P23-Clone-1-RNA-1174	P23-CLONE-1-RNA-1174	10321.7
P23-Clone-2-RNA-1175	P23-CLONE-2-RNA-1175	4229.2
P23-Clone-3-RNA-1176	P23-CLONE-3-RNA-1176	9596.6
P23-Clone-4-RNA-1177	P23-CLONE-4-RNA-1177	6915.2
P23-Clone-5-RNA-1178	P23-CLONE-5-RNA-1178	8667
P23-Clone-6-RNA-1179	P23-CLONE-6-RNA-1179	8094.9
P23-CTLA-RNA-1117	P23-CTLA-RNA-1117	6007.3
P23-CTLB-RNA-1119	P23-CTLB-RNA-1119	910.3
P35-Clone-1-RNA-1083	P35-CLONE-1-RNA-1083	851
P35-Clone-2-RNA-1084	P35-CLONE-2-RNA-1084	1072.1
P35-Clone-3-RNA-1085	P35-CLONE-3-RNA-1085	1053.7
P35-Clone-4-RNA-1086	P35-CLONE-4-RNA-1086	153.4
P35-Clone-5-RNA-1087	P35-CLONE-5-RNA-1087	490.8
P35-Clone-6-RNA-1088	P35-CLONE-6-RNA-1088	1746.7
P35-CTLA-RNA-1081	P35-CTLA-RNA-1081	1462.7
P35-CTLB-RNA-1082	P35-CTLB-RNA-1082	912.9

## Sheet: L_15%
STUDY ID	SUBJECT ID	GENE	ACCESSION	AAPOS	AAREF	AASUB	CODON	DEPTH	HITS	FREQUENCY (%)	REFERENCE_SEQUENCE_NAME
NCS-0041	P13-CTLB-RNA-1159	L	P13-CTLB-RNA-1159	956	N	S	AGC	249	82	32.93	EBOV_Makona_KR781609_GFP_FullGenome
NCS-0041	P13-CTLB-RNA-1159	L	P13-CTLB-RNA-1159	957	P	S	TCT	258	147	56.98	EBOV_Makona_KR781609_GFP_FullGenome
NCS-0041	P13-Clone-1-RNA-1168	L	P13-CLONE-1-RNA-1168	548	F	S	TCT	357	324	90.76	EBOV_Makona_KR781609_GFP_FullGenome
NCS-0041	P13-Clone-2-RNA-1169	L	P13-CLONE-2-RNA-1169	548	F	S	TCT	581	560	96.39	EBOV_Makona_KR781609_GFP_FullGenome
NCS-0041	P13-Clone-6-RNA-1173	L	P13-CLONE-6-RNA-1173	79	I	V	GTT	8400	8200	97.62	EBOV_Makona_KR781609_GFP_FullGenome
NCS-0041	P13-Clone-6-RNA-1173	L	P13-CLONE-6-RNA-1173	130	D	E	GAA	1597	1513	94.74	EBOV_Makona_KR781609_GFP_FullGenome
NCS-0041	P13-Clone-6-RNA-1173	L	P13-CLONE-6-RNA-1173	197	L	M	ATG	4969	4822	97.04	EBOV_Makona_KR781609_GFP_FullGenome
NCS-0041	P13-Clone-6-RNA-1173	L	P13-CLONE-6-RNA-1173	215	T	A	GCA	4449	4314	96.97	EBOV_Makona_KR781609_GFP_FullGenome
NCS-0041	P13-Clone-6-RNA-1173	L	P13-CLONE-6-RNA-1173	259	V	I	ATT	1815	1707	94.05	EBOV_Makona_KR781609_GFP_FullGenome
NCS-0041	P13-Clone-6-RNA-1173	L	P13-CLONE-6-RNA-1173	337	I	M	ATG	2758	2650	96.08	EBOV_Makona_KR781609_GFP_FullGenome
NCS-0041	P13-Clone-6-RNA-1173	L	P13-CLONE-6-RNA-1173	346	H	Q	CAA	2976	2872	96.51	EBOV_Makona_KR781609_GFP_FullGenome
NCS-0041	P13-Clone-6-RNA-1173	L	P13-CLONE-6-RNA-1173	692	N	D	GAC	6350	6223	98	EBOV_Makona_KR781609_GFP_FullGenome
NCS-0041	P13-Clone-6-RNA-1173	L	P13-CLONE-6-RNA-1173	759	G	D	GAC	3422	3233	94.48	EBOV_Makona_KR781609_GFP_FullGenome
NCS-0041	P13-Clone-6-RNA-1173	L	P13-CLONE-6-RNA-1173	1142	V	F	TTT	4695	4602	98.02	EBOV_Makona_KR781609_GFP_FullGenome
NCS-0041	P13-Clone-6-RNA-1173	L	P13-CLONE-6-RNA-1173	1383	N	S	AGT	2986	2908	97.39	EBOV_Makona_KR781609_GFP_FullGenome
NCS-0041	P13-Clone-6-RNA-1173	L	P13-CLONE-6-RNA-1173	1405	Q	R	CGG	3550	3472	97.8	EBOV_Makona_KR781609_GFP_FullGenome
NCS-0041	P13-Clone-6-RNA-1173	L	P13-CLONE-6-RNA-1173	1594	H	Y	TAT	3437	3381	98.37	EBOV_Makona_KR781609_GFP_FullGenome
NCS-0041	P13-Clone-6-RNA-1173	L	P13-CLONE-6-RNA-1173	1607	H	Q	CAA	3881	3776	97.29	EBOV_Makona_KR781609_GFP_FullGenome
NCS-0041	P13-Clone-6-RNA-1173	L	P13-CLONE-6-RNA-1173	1615	N	S	AGT	4049	3940	97.31	EBOV_Makona_KR781609_GFP_FullGenome
NCS-0041	P13-Clone-6-RNA-1173	L	P13-CLONE-6-RNA-1173	1654	D	Y	TAC	4831	4707	97.43	EBOV_Makona_KR781609_GFP_FullGenome
NCS-0041	P13-Clone-6-RNA-1173	L	P13-CLONE-6-RNA-1173	1656	T	A	GCA	4763	4632	97.25	EBOV_Makona_KR781609_GFP_FullGenome
NCS-0041	P13-Clone-6-RNA-1173	L	P13-CLONE-6-RNA-1173	1658	N	D	GAC	4645	4538	97.7	EBOV_Makona_KR781609_GFP_FullGenome
NCS-0041	P13-Clone-6-RNA-1173	L	P13-CLONE-6-RNA-1173	1673	K	E	GAG	4544	4467	98.31	EBOV_Makona_KR781609_GFP_FullGenome
NCS-0041	P13-Clone-6-RNA-1173	L	P13-CLONE-6-RNA-1173	1690	S	N	AAT	5732	5658	98.71	EBOV_Makona_KR781609_GFP_FullGenome
NCS-0041	P13-Clone-6-RNA-1173	L	P13-CLONE-6-RNA-1173	1742	S	F	TTT	5878	5810	98.84	EBOV_Makona_KR781609_GFP_FullGenome
NCS-0041	P13-Clone-6-RNA-1173	L	P13-CLONE-6-RNA-1173	1826	N	S	AGT	4528	4286	94.66	EBOV_Makona_KR781609_GFP_FullGenome
NCS-0041	P13-Clone-6-RNA-1173	L	P13-CLONE-6-RNA-1173	1919	R	K	AAG	1332	1285	96.47	EBOV_Makona_KR781609_GFP_FullGenome
NCS-0041	P13-Clone-6-RNA-1173	L	P13-CLONE-6-RNA-1173	1944	H	Y	TAT	1287	1239	96.27	EBOV_Makona_KR781609_GFP_FullGenome
NCS-0041	P13-Clone-6-RNA-1173	L	P13-CLONE-6-RNA-1173	1951	V	I	ATT	1218	1180	96.88	EBOV_Makona_KR781609_GFP_FullGenome
NCS-0041	P13-Clone-6-RNA-1173	L	P13-CLONE-6-RNA-1173	2051	D	E	GAG	2609	2589	99.23	EBOV_Makona_KR781609_GFP_FullGenome
NCS-0041	P13-Clone-6-RNA-1173	L	P13-CLONE-6-RNA-1173	2085	V	I	ATC	3294	3162	95.99	EBOV_Makona_KR781609_GFP_FullGenome
NCS-0041	P23-CTLA-RNA-1117	L	P23-CTLA-RNA-1117	698	P	S	TCT	5470	1866	34.11	EBOV_Makona_KR781609_GFP_FullGenome
NCS-0041	P23-CTLA-RNA-1117	L	P23-CTLA-RNA-1117	1688	E	D	GAC	5181	812	15.67	EBOV_Makona_KR781609_GFP_FullGenome
NCS-0041	P23-CTLB-RNA-1119	L	P23-CTLB-RNA-1119	956	N	S	AGC	1108	889	80.23	EBOV_Makona_KR781609_GFP_FullGenome
NCS-0041	P23-Clone-1-RNA-1174	L	P23-CLONE-1-RNA-1174	548	F	S	TCT	2920	2905	99.49	EBOV_Makona_KR781609_GFP_FullGenome
NCS-0041	P23-Clone-2-RNA-1175	L	P23-CLONE-2-RNA-1175	196	S	A	GCA	6648	1230	18.5	EBOV_Makona_KR781609_GFP_FullGenome
NCS-0041	P23-Clone-2-RNA-1175	L	P23-CLONE-2-RNA-1175	548	F	S	TCT	2296	2294	99.91	EBOV_Makona_KR781609_GFP_FullGenome
NCS-0041	P23-Clone-2-RNA-1175	L	P23-CLONE-2-RNA-1175	956	N	S	AGC	3745	3702	98.85	EBOV_Makona_KR781609_GFP_FullGenome
NCS-0041	P23-Clone-3-RNA-1176	L	P23-CLONE-3-RNA-1176	548	F	S	TCT	2449	2445	99.84	EBOV_Makona_KR781609_GFP_FullGenome
NCS-0041	P23-Clone-4-RNA-1177	L	P23-CLONE-4-RNA-1177	674	M	T	ACG	7876	7817	99.25	EBOV_Makona_KR781609_GFP_FullGenome
NCS-0041	P23-Clone-4-RNA-1177	L	P23-CLONE-4-RNA-1177	1482	R	Q	CAG	2384	2376	99.66	EBOV_Makona_KR781609_GFP_FullGenome
NCS-0041	P23-Clone-5-RNA-1178	L	P23-CLONE-5-RNA-1178	548	F	S	TCT	2297	2290	99.7	EBOV_Makona_KR781609_GFP_FullGenome
NCS-0041	P23-Clone-6-RNA-1179	L	P23-CLONE-6-RNA-1179	548	F	S	TCT	2012	1869	92.89	EBOV_Makona_KR781609_GFP_FullGenome
NCS-0041	P23-Clone-6-RNA-1179	L	P23-CLONE-6-RNA-1179	956	N	S	AGC	11760	11705	99.53	EBOV_Makona_KR781609_GFP_FullGenome
NCS-0041	P35-CTLA-RNA-1081	L	P35-CTLA-RNA-1081	698	P	S	TCT	914	481	52.63	EBOV_Makona_KR781609_GFP_FullGenome
NCS-0041	P35-CTLA-RNA-1081	L	P35-CTLA-RNA-1081	763	Q	L	CTG	865	133	15.38	EBOV_Makona_KR781609_GFP_FullGenome
NCS-0041	P35-CTLA-RNA-1081	L	P35-CTLA-RNA-1081	1688	E	D	GAC	1686	435	25.8	EBOV_Makona_KR781609_GFP_FullGenome
NCS-0041	P35-CTLB-RNA-1082	L	P35-CTLB-RNA-1082	956	N	S	AGC	932	828	88.84	EBOV_Makona_KR781609_GFP_FullGenome
NCS-0041	P35-CTLB-RNA-1082	L	P35-CTLB-RNA-1082	1077	I	T	ACA	914	534	58.42	EBOV_Makona_KR781609_GFP_FullGenome
NCS-0041	P35-Clone-1-RNA-1083	L	P35-CLONE-1-RNA-1083	200	L	Q	CAG	893	135	15.12	EBOV_Makona_KR781609_GFP_FullGenome
NCS-0041	P35-Clone-1-RNA-1083	L	P35-CLONE-1-RNA-1083	548	F	S	TCT	562	530	94.31	EBOV_Makona_KR781609_GFP_FullGenome
NCS-0041	P35-Clone-1-RNA-1083	L	P35-CLONE-1-RNA-1083	562	T	A	GCT	591	370	62.61	EBOV_Makona_KR781609_GFP_FullGenome
NCS-0041	P35-Clone-1-RNA-1083	L	P35-CLONE-1-RNA-1083	1714	S	L	TTG	1212	224	18.48	EBOV_Makona_KR781609_GFP_FullGenome
NCS-0041	P35-Clone-1-RNA-1083	L	P35-CLONE-1-RNA-1083	2057	I	T	ACC	1048	188	17.94	EBOV_Makona_KR781609_GFP_FullGenome
NCS-0041	P35-Clone-2-RNA-1084	L	P35-CLONE-2-RNA-1084	548	F	S	TCT	583	583	100	EBOV_Makona_KR781609_GFP_FullGenome
NCS-0041	P35-Clone-2-RNA-1084	L	P35-CLONE-2-RNA-1084	562	T	A	GCT	1090	573	52.57	EBOV_Makona_KR781609_GFP_FullGenome
NCS-0041	P35-Clone-2-RNA-1084	L	P35-CLONE-2-RNA-1084	740	M	V	GTG	1206	520	43.12	EBOV_Makona_KR781609_GFP_FullGenome
NCS-0041	P35-Clone-2-RNA-1084	L	P35-CLONE-2-RNA-1084	956	N	S	AGC	1556	1551	99.68	EBOV_Makona_KR781609_GFP_FullGenome
NCS-0041	P35-Clone-2-RNA-1084	L	P35-CLONE-2-RNA-1084	1597	V	A	GCA	1402	784	55.92	EBOV_Makona_KR781609_GFP_FullGenome
NCS-0041	P35-Clone-2-RNA-1084	L	P35-CLONE-2-RNA-1084	1666	N	D	GAC	1706	397	23.27	EBOV_Makona_KR781609_GFP_FullGenome
NCS-0041	P35-Clone-3-RNA-1085	L	P35-CLONE-3-RNA-1085	548	F	S	TCT	666	666	100	EBOV_Makona_KR781609_GFP_FullGenome
NCS-0041	P35-Clone-3-RNA-1085	L	P35-CLONE-3-RNA-1085	562	T	A	GCT	823	605	73.51	EBOV_Makona_KR781609_GFP_FullGenome
NCS-0041	P35-Clone-3-RNA-1085	L	P35-CLONE-3-RNA-1085	956	N	S	AGC	859	170	19.79	EBOV_Makona_KR781609_GFP_FullGenome
NCS-0041	P35-Clone-4-RNA-1086	L	P35-CLONE-4-RNA-1086	196	S	A	GCA	133	21	15.79	EBOV_Makona_KR781609_GFP_FullGenome
NCS-0041	P35-Clone-4-RNA-1086	L	P35-CLONE-4-RNA-1086	548	F	S	TCT	75	74	98.67	EBOV_Makona_KR781609_GFP_FullGenome
NCS-0041	P35-Clone-4-RNA-1086	L	P35-CLONE-4-RNA-1086	956	N	S	AGC	232	193	83.19	EBOV_Makona_KR781609_GFP_FullGenome
NCS-0041	P35-Clone-4-RNA-1086	L	P35-CLONE-4-RNA-1086	1482	R	Q	CAG	143	24	16.78	EBOV_Makona_KR781609_GFP_FullGenome
NCS-0041	P35-Clone-5-RNA-1087	L	P35-CLONE-5-RNA-1087	548	F	S	TCT	236	236	100	EBOV_Makona_KR781609_GFP_FullGenome
NCS-0041	P35-Clone-5-RNA-1087	L	P35-CLONE-5-RNA-1087	562	T	A	GCT	237	129	54.43	EBOV_Makona_KR781609_GFP_FullGenome
NCS-0041	P35-Clone-5-RNA-1087	L	P35-CLONE-5-RNA-1087	760	E	V	GTG	326	172	52.76	EBOV_Makona_KR781609_GFP_FullGenome
NCS-0041	P35-Clone-5-RNA-1087	L	P35-CLONE-5-RNA-1087	970	S	C	TGC	347	67	19.31	EBOV_Makona_KR781609_GFP_FullGenome
NCS-0041	P35-Clone-6-RNA-1088	L	P35-CLONE-6-RNA-1088	96	C	S	AGC	1060	284	26.79	EBOV_Makona_KR781609_GFP_FullGenome
NCS-0041	P35-Clone-6-RNA-1088	L	P35-CLONE-6-RNA-1088	548	F	S	TCT	934	933	99.89	EBOV_Makona_KR781609_GFP_FullGenome
NCS-0041	P35-Clone-6-RNA-1088	L	P35-CLONE-6-RNA-1088	760	E	V	GTG	1503	712	47.37	EBOV_Makona_KR781609_GFP_FullGenome
NCS-0041	P35-Clone-6-RNA-1088	L	P35-CLONE-6-RNA-1088	956	N	S	AGC	2465	2460	99.8	EBOV_Makona_KR781609_GFP_FullGenome
NCS-0041	P35-Clone-6-RNA-1088	L	P35-CLONE-6-RNA-1088	1769	S	T	ACT	4022	1823	45.33	EBOV_Makona_KR781609_GFP_FullGenome
NCS-0041	P8-CTLB-RNA-1220	L	P8-CTLB-RNA-1220	957	P	S	TCT	731	214	29.27	EBOV_Makona_KR781609_GFP_FullGenome
NCS-0041	P8-Clone-1-1A-RNA-1221	L	P8-CLONE-1-1A-RNA-1221	197	L	M	ATG	140	59	42.14	EBOV_Makona_KR781609_GFP_FullGenome
NCS-0041	P8-Clone-1-1A-RNA-1221	L	P8-CLONE-1-1A-RNA-1221	215	T	A	GCA	104	43	41.35	EBOV_Makona_KR781609_GFP_FullGenome
NCS-0041	P8-Clone-1-1A-RNA-1221	L	P8-CLONE-1-1A-RNA-1221	259	V	I	ATT	51	24	47.06	EBOV_Makona_KR781609_GFP_FullGenome
NCS-0041	P8-Clone-1-1A-RNA-1221	L	P8-CLONE-1-1A-RNA-1221	337	I	M	ATG	86	51	59.3	EBOV_Makona_KR781609_GFP_FullGenome
NCS-0041	P8-Clone-1-1A-RNA-1221	L	P8-CLONE-1-1A-RNA-1221	346	H	Q	CAA	82	45	54.88	EBOV_Makona_KR781609_GFP_FullGenome
NCS-0041	P8-Clone-1-1A-RNA-1221	L	P8-CLONE-1-1A-RNA-1221	692	N	D	GAC	101	49	48.51	EBOV_Makona_KR781609_GFP_FullGenome
NCS-0041	P8-Clone-1-1A-RNA-1221	L	P8-CLONE-1-1A-RNA-1221	759	G	D	GAC	111	55	49.55	EBOV_Makona_KR781609_GFP_FullGenome
NCS-0041	P8-Clone-1-1A-RNA-1221	L	P8-CLONE-1-1A-RNA-1221	1142	V	F	TTT	85	41	48.24	EBOV_Makona_KR781609_GFP_FullGenome
NCS-0041	P8-Clone-1-1A-RNA-1221	L	P8-CLONE-1-1A-RNA-1221	1405	Q	R	CGG	53	29	54.72	EBOV_Makona_KR781609_GFP_FullGenome
NCS-0041	P8-Clone-1-1A-RNA-1221	L	P8-CLONE-1-1A-RNA-1221	1594	H	Y	TAT	59	26	44.07	EBOV_Makona_KR781609_GFP_FullGenome
NCS-0041	P8-Clone-1-1A-RNA-1221	L	P8-CLONE-1-1A-RNA-1221	1607	H	Q	CAA	48	25	52.08	EBOV_Makona_KR781609_GFP_FullGenome
NCS-0041	P8-Clone-1-1A-RNA-1221	L	P8-CLONE-1-1A-RNA-1221	1610	F	L	TTA	47	22	46.81	EBOV_Makona_KR781609_GFP_FullGenome
NCS-0041	P8-Clone-1-1A-RNA-1221	L	P8-CLONE-1-1A-RNA-1221	1615	N	S	AGT	61	27	44.26	EBOV_Makona_KR781609_GFP_FullGenome
NCS-0041	P8-Clone-1-1A-RNA-1221	L	P8-CLONE-1-1A-RNA-1221	1654	D	Y	TAC	109	65	59.63	EBOV_Makona_KR781609_GFP_FullGenome
NCS-0041	P8-Clone-1-1A-RNA-1221	L	P8-CLONE-1-1A-RNA-1221	1656	T	A	GCA	94	50	53.19	EBOV_Makona_KR781609_GFP_FullGenome
NCS-0041	P8-Clone-1-1A-RNA-1221	L	P8-CLONE-1-1A-RNA-1221	1657	R	G	GGA	92	47	51.09	EBOV_Makona_KR781609_GFP_FullGenome
NCS-0041	P8-Clone-1-1A-RNA-1221	L	P8-CLONE-1-1A-RNA-1221	1658	N	D	GAC	88	49	55.68	EBOV_Makona_KR781609_GFP_FullGenome
NCS-0041	P8-Clone-1-1A-RNA-1221	L	P8-CLONE-1-1A-RNA-1221	1673	K	E	GAG	77	38	49.35	EBOV_Makona_KR781609_GFP_FullGenome
NCS-0041	P8-Clone-1-1A-RNA-1221	L	P8-CLONE-1-1A-RNA-1221	1690	S	N	AAT	79	43	54.43	EBOV_Makona_KR781609_GFP_FullGenome
NCS-0041	P8-Clone-1-1A-RNA-1221	L	P8-CLONE-1-1A-RNA-1221	1739	N	S	AGT	81	44	54.32	EBOV_Makona_KR781609_GFP_FullGenome
NCS-0041	P8-Clone-1-1A-RNA-1221	L	P8-CLONE-1-1A-RNA-1221	1753	G	S	AGT	72	48	66.67	EBOV_Makona_KR781609_GFP_FullGenome
NCS-0041	P8-Clone-1-1A-RNA-1221	L	P8-CLONE-1-1A-RNA-1221	1824	I	M	ATG	106	59	55.66	EBOV_Makona_KR781609_GFP_FullGenome
NCS-0041	P8-Clone-1-1A-RNA-1221	L	P8-CLONE-1-1A-RNA-1221	1826	N	S	AGT	139	62	44.6	EBOV_Makona_KR781609_GFP_FullGenome
NCS-0041	P8-Clone-1-1A-RNA-1221	L	P8-CLONE-1-1A-RNA-1221	1914	R	K	AAA	26	4	15.38	EBOV_Makona_KR781609_GFP_FullGenome
NCS-0041	P8-Clone-1-1A-RNA-1221	L	P8-CLONE-1-1A-RNA-1221	1944	H	Y	TAT	29	7	24.14	EBOV_Makona_KR781609_GFP_FullGenome
NCS-0041	P8-Clone-1-1A-RNA-1221	L	P8-CLONE-1-1A-RNA-1221	1951	V	I	ATT	29	9	31.03	EBOV_Makona_KR781609_GFP_FullGenome
NCS-0041	P8-Clone-1-1A-RNA-1221	L	P8-CLONE-1-1A-RNA-1221	2028	T	M	ATG	63	30	47.62	EBOV_Makona_KR781609_GFP_FullGenome
NCS-0041	P8-Clone-1-1A-RNA-1221	L	P8-CLONE-1-1A-RNA-1221	2085	V	I	ATC	75	26	34.67	EBOV_Makona_KR781609_GFP_FullGenome
NCS-0041	P9-CTLA-RNA-1405	L	P9-CTLA-RNA-1405	1688	E	D	GAC	3549	565	15.92	EBOV_Makona_KR781609_GFP_FullGenome
NCS-0041	P9-CTLB-RNA-1409	L	P9-CTLB-RNA-1409	957	P	S	TCT	5699	1830	32.11	EBOV_Makona_KR781609_GFP_FullGenome
NCS-0041	P9-Clone-2-RNA-1410	L	P9-CLONE-2-RNA-1410	548	F	S	TCT	2456	1029	41.9	EBOV_Makona_KR781609_GFP_FullGenome
NCS-0041	P9-Clone-5-RNA-1408	L	P9-CLONE-5-RNA-1408	929	V	I	ATT	120	24	20	EBOV_Makona_KR781609_GFP_FullGenome

## Sheet: NP_15%
STUDY ID	SUBJECT ID	GENE	ACCESSION	AAPOS	AAREF	AASUB	CODON	DEPTH	HITS	FREQUENCY (%)	REFERENCE_SEQUENCE_NAME
NCS-0041	P13-Clone-6-RNA-1173	NP	P13-CLONE-6-RNA-1173	8	V	I	ATC	3532	3470	98.24	EBOV_Makona_KR781609_GFP_FullGenome
NCS-0041	P13-Clone-6-RNA-1173	NP	P13-CLONE-6-RNA-1173	11	T	A	GCG	5603	5510	98.34	EBOV_Makona_KR781609_GFP_FullGenome
NCS-0041	P13-Clone-6-RNA-1173	NP	P13-CLONE-6-RNA-1173	111	C	R	CGT	3760	3627	96.46	EBOV_Makona_KR781609_GFP_FullGenome
NCS-0041	P13-Clone-6-RNA-1173	NP	P13-CLONE-6-RNA-1173	128	R	K	AAA	3974	3802	95.67	EBOV_Makona_KR781609_GFP_FullGenome
NCS-0041	P13-Clone-6-RNA-1173	NP	P13-CLONE-6-RNA-1173	465	G	S	AGC	7261	7149	98.46	EBOV_Makona_KR781609_GFP_FullGenome
NCS-0041	P13-Clone-6-RNA-1173	NP	P13-CLONE-6-RNA-1173	478	S	N	AAT	7051	6936	98.37	EBOV_Makona_KR781609_GFP_FullGenome
NCS-0041	P13-Clone-6-RNA-1173	NP	P13-CLONE-6-RNA-1173	517	T	I	ATA	5928	5847	98.63	EBOV_Makona_KR781609_GFP_FullGenome
NCS-0041	P13-Clone-6-RNA-1173	NP	P13-CLONE-6-RNA-1173	525	T	R	AGG	4131	4052	98.09	EBOV_Makona_KR781609_GFP_FullGenome
NCS-0041	P13-Clone-6-RNA-1173	NP	P13-CLONE-6-RNA-1173	527	T	I	ATT	3831	3760	98.15	EBOV_Makona_KR781609_GFP_FullGenome
NCS-0041	P13-Clone-6-RNA-1173	NP	P13-CLONE-6-RNA-1173	531	T	P	CCA	3887	3774	97.09	EBOV_Makona_KR781609_GFP_FullGenome
NCS-0041	P13-Clone-6-RNA-1173	NP	P13-CLONE-6-RNA-1173	534	R	H	CAC	3344	3235	96.74	EBOV_Makona_KR781609_GFP_FullGenome
NCS-0041	P13-Clone-6-RNA-1173	NP	P13-CLONE-6-RNA-1173	631	I	T	ACT	7817	7724	98.81	EBOV_Makona_KR781609_GFP_FullGenome
NCS-0041	P13-Clone-6-RNA-1173	NP	P13-CLONE-6-RNA-1173	644	P	S	TCA	7735	7676	99.24	EBOV_Makona_KR781609_GFP_FullGenome
NCS-0041	P13-Clone-6-RNA-1173	NP	P13-CLONE-6-RNA-1173	708	D	E	GAA	2310	2229	96.49	EBOV_Makona_KR781609_GFP_FullGenome
NCS-0041	P13-Clone-6-RNA-1173	NP	P13-CLONE-6-RNA-1173	728	R	K	AAG	1763	1722	97.67	EBOV_Makona_KR781609_GFP_FullGenome
NCS-0041	P23-CTLA-RNA-1117	NP	P23-CTLA-RNA-1117	614	H	N	AAC	7495	5790	77.25	EBOV_Makona_KR781609_GFP_FullGenome
NCS-0041	P35-CTLA-RNA-1081	NP	P35-CTLA-RNA-1081	614	H	N	AAC	1422	906	63.71	EBOV_Makona_KR781609_GFP_FullGenome
NCS-0041	P35-Clone-2-RNA-1084	NP	P35-CLONE-2-RNA-1084	110	K	*	TAG	1184	320	27.03	EBOV_Makona_KR781609_GFP_FullGenome
NCS-0041	P35-Clone-2-RNA-1084	NP	P35-CLONE-2-RNA-1084	558	S	R	CGC	966	895	92.65	EBOV_Makona_KR781609_GFP_FullGenome
NCS-0041	P35-Clone-3-RNA-1085	NP	P35-CLONE-3-RNA-1085	595	D	V	GTC	745	257	34.5	EBOV_Makona_KR781609_GFP_FullGenome
NCS-0041	P35-Clone-4-RNA-1086	NP	P35-CLONE-4-RNA-1086	190	A	S	TCG	153	28	18.3	EBOV_Makona_KR781609_GFP_FullGenome
NCS-0041	P35-Clone-4-RNA-1086	NP	P35-CLONE-4-RNA-1086	289	K	Q	CAG	151	23	15.23	EBOV_Makona_KR781609_GFP_FullGenome
NCS-0041	P35-Clone-4-RNA-1086	NP	P35-CLONE-4-RNA-1086	382	K	R	CGG	111	17	15.32	EBOV_Makona_KR781609_GFP_FullGenome
NCS-0041	P35-Clone-5-RNA-1087	NP	P35-CLONE-5-RNA-1087	521	Q	L	CTG	683	143	20.94	EBOV_Makona_KR781609_GFP_FullGenome
NCS-0041	P35-Clone-5-RNA-1087	NP	P35-CLONE-5-RNA-1087	533	P	S	TCT	697	137	19.66	EBOV_Makona_KR781609_GFP_FullGenome
NCS-0041	P8-Clone-1-1A-RNA-1221	NP	P8-CLONE-1-1A-RNA-1221	13	S	N	AAT	94	59	62.77	EBOV_Makona_KR781609_GFP_FullGenome
NCS-0041	P8-Clone-1-1A-RNA-1221	NP	P8-CLONE-1-1A-RNA-1221	111	C	R	CGT	144	56	38.89	EBOV_Makona_KR781609_GFP_FullGenome
NCS-0041	P8-Clone-1-1A-RNA-1221	NP	P8-CLONE-1-1A-RNA-1221	128	R	K	AAA	142	48	33.8	EBOV_Makona_KR781609_GFP_FullGenome
NCS-0041	P8-Clone-1-1A-RNA-1221	NP	P8-CLONE-1-1A-RNA-1221	459	V	I	ATT	88	49	55.68	EBOV_Makona_KR781609_GFP_FullGenome
NCS-0041	P8-Clone-1-1A-RNA-1221	NP	P8-CLONE-1-1A-RNA-1221	465	G	S	AGT	106	61	57.55	EBOV_Makona_KR781609_GFP_FullGenome
NCS-0041	P8-Clone-1-1A-RNA-1221	NP	P8-CLONE-1-1A-RNA-1221	503	T	I	ATC	96	62	64.58	EBOV_Makona_KR781609_GFP_FullGenome
NCS-0041	P8-Clone-1-1A-RNA-1221	NP	P8-CLONE-1-1A-RNA-1221	522	T	A	GCA	91	54	59.34	EBOV_Makona_KR781609_GFP_FullGenome
NCS-0041	P8-Clone-1-1A-RNA-1221	NP	P8-CLONE-1-1A-RNA-1221	525	T	R	AGG	79	50	63.29	EBOV_Makona_KR781609_GFP_FullGenome
NCS-0041	P8-Clone-1-1A-RNA-1221	NP	P8-CLONE-1-1A-RNA-1221	531	T	P	CCA	87	41	47.13	EBOV_Makona_KR781609_GFP_FullGenome
NCS-0041	P8-Clone-1-1A-RNA-1221	NP	P8-CLONE-1-1A-RNA-1221	534	R	H	CAC	83	37	44.58	EBOV_Makona_KR781609_GFP_FullGenome
NCS-0041	P8-Clone-1-1A-RNA-1221	NP	P8-CLONE-1-1A-RNA-1221	540	A	D	GAC	100	45	45	EBOV_Makona_KR781609_GFP_FullGenome
NCS-0041	P8-Clone-1-1A-RNA-1221	NP	P8-CLONE-1-1A-RNA-1221	548	D	N	AAC	97	51	52.58	EBOV_Makona_KR781609_GFP_FullGenome
NCS-0041	P8-Clone-1-1A-RNA-1221	NP	P8-CLONE-1-1A-RNA-1221	631	I	T	ACT	96	43	44.79	EBOV_Makona_KR781609_GFP_FullGenome
NCS-0041	P8-Clone-1-1A-RNA-1221	NP	P8-CLONE-1-1A-RNA-1221	708	D	E	GAA	75	24	32	EBOV_Makona_KR781609_GFP_FullGenome
NCS-0041	P8-Clone-1-1A-RNA-1221	NP	P8-CLONE-1-1A-RNA-1221	728	R	K	AAG	36	11	30.56	EBOV_Makona_KR781609_GFP_FullGenome
NCS-0041	P9-CTLA-RNA-1405	NP	P9-CTLA-RNA-1405	614	H	N	AAC	3115	686	22.02	EBOV_Makona_KR781609_GFP_FullGenome

## Sheet: VP35_15%
STUDY ID	SUBJECT ID	GENE	ACCESSION	AAPOS	AAREF	AASUB	CODON	DEPTH	HITS	FREQUENCY (%)	REFERENCE_SEQUENCE_NAME
NCS-0041	P13-CTLB-RNA-1159	VP35	P13-CTLB-RNA-1159	7	G	S	AGC	394	127	32.23	EBOV_Makona_KR781609_GFP_FullGenome
NCS-0041	P13-Clone-6-RNA-1173	VP35	P13-CLONE-6-RNA-1173	12	V	A	GCG	7957	7787	97.86	EBOV_Makona_KR781609_GFP_FullGenome
NCS-0041	P13-Clone-6-RNA-1173	VP35	P13-CLONE-6-RNA-1173	41	N	S	AGC	5066	4973	98.16	EBOV_Makona_KR781609_GFP_FullGenome
NCS-0041	P13-Clone-6-RNA-1173	VP35	P13-CLONE-6-RNA-1173	68	M	T	ACG	2706	2648	97.86	EBOV_Makona_KR781609_GFP_FullGenome
NCS-0041	P13-Clone-6-RNA-1173	VP35	P13-CLONE-6-RNA-1173	204	D	N	AAC	2703	2654	98.19	EBOV_Makona_KR781609_GFP_FullGenome
NCS-0041	P23-CTLA-RNA-1117	VP35	P23-CTLA-RNA-1117	235	F	L	CTT	5128	793	15.46	EBOV_Makona_KR781609_GFP_FullGenome
NCS-0041	P23-CTLB-RNA-1119	VP35	P23-CTLB-RNA-1119	7	G	S	AGC	1431	991	69.25	EBOV_Makona_KR781609_GFP_FullGenome
NCS-0041	P23-Clone-2-RNA-1175	VP35	P23-CLONE-2-RNA-1175	7	G	S	AGC	6554	6469	98.7	EBOV_Makona_KR781609_GFP_FullGenome
NCS-0041	P23-Clone-2-RNA-1175	VP35	P23-CLONE-2-RNA-1175	310	S	N	AAC	10044	3475	34.6	EBOV_Makona_KR781609_GFP_FullGenome
NCS-0041	P23-Clone-6-RNA-1179	VP35	P23-CLONE-6-RNA-1179	7	G	S	AGC	7702	7603	98.71	EBOV_Makona_KR781609_GFP_FullGenome
NCS-0041	P23-Clone-6-RNA-1179	VP35	P23-CLONE-6-RNA-1179	310	S	N	AAC	12929	2033	15.72	EBOV_Makona_KR781609_GFP_FullGenome
NCS-0041	P35-CTLA-RNA-1081	VP35	P35-CTLA-RNA-1081	235	F	L	CTT	1660	442	26.63	EBOV_Makona_KR781609_GFP_FullGenome
NCS-0041	P35-CTLB-RNA-1082	VP35	P35-CTLB-RNA-1082	7	G	S	AGC	1160	1013	87.33	EBOV_Makona_KR781609_GFP_FullGenome
NCS-0041	P35-Clone-2-RNA-1084	VP35	P35-CLONE-2-RNA-1084	7	G	S	AGC	1030	1024	99.42	EBOV_Makona_KR781609_GFP_FullGenome
NCS-0041	P35-Clone-2-RNA-1084	VP35	P35-CLONE-2-RNA-1084	310	S	N	AAC	1197	1173	97.99	EBOV_Makona_KR781609_GFP_FullGenome
NCS-0041	P35-Clone-3-RNA-1085	VP35	P35-CLONE-3-RNA-1085	104	S	T	ACA	826	732	88.62	EBOV_Makona_KR781609_GFP_FullGenome
NCS-0041	P35-Clone-4-RNA-1086	VP35	P35-CLONE-4-RNA-1086	7	G	S	AGC	146	144	98.63	EBOV_Makona_KR781609_GFP_FullGenome
NCS-0041	P35-Clone-4-RNA-1086	VP35	P35-CLONE-4-RNA-1086	179	S	D	GAT	158	25	15.82	EBOV_Makona_KR781609_GFP_FullGenome
NCS-0041	P35-Clone-4-RNA-1086	VP35	P35-CLONE-4-RNA-1086	218	D	Y	TAT	128	20	15.63	EBOV_Makona_KR781609_GFP_FullGenome
NCS-0041	P35-Clone-4-RNA-1086	VP35	P35-CLONE-4-RNA-1086	310	S	N	AAC	181	71	39.23	EBOV_Makona_KR781609_GFP_FullGenome
NCS-0041	P35-Clone-4-RNA-1086	VP35	P35-CLONE-4-RNA-1086	325	V	A	GCA	167	56	33.53	EBOV_Makona_KR781609_GFP_FullGenome
NCS-0041	P35-Clone-6-RNA-1088	VP35	P35-CLONE-6-RNA-1088	7	G	S	AGC	1649	1646	99.82	EBOV_Makona_KR781609_GFP_FullGenome
NCS-0041	P35-Clone-6-RNA-1088	VP35	P35-CLONE-6-RNA-1088	340	I	L	CTT	1555	1337	85.98	EBOV_Makona_KR781609_GFP_FullGenome
NCS-0041	P8-Clone-1-1A-RNA-1221	VP35	P8-CLONE-1-1A-RNA-1221	12	V	A	GCG	103	35	33.98	EBOV_Makona_KR781609_GFP_FullGenome
NCS-0041	P8-Clone-1-1A-RNA-1221	VP35	P8-CLONE-1-1A-RNA-1221	13	A	V	GTC	111	40	36.04	EBOV_Makona_KR781609_GFP_FullGenome
NCS-0041	P8-Clone-1-1A-RNA-1221	VP35	P8-CLONE-1-1A-RNA-1221	41	N	S	AGC	108	53	49.07	EBOV_Makona_KR781609_GFP_FullGenome
NCS-0041	P8-Clone-1-1A-RNA-1221	VP35	P8-CLONE-1-1A-RNA-1221	55	Y	H	CAC	77	29	37.66	EBOV_Makona_KR781609_GFP_FullGenome
NCS-0041	P8-Clone-1-1A-RNA-1221	VP35	P8-CLONE-1-1A-RNA-1221	56	A	V	GTA	80	31	38.75	EBOV_Makona_KR781609_GFP_FullGenome
NCS-0041	P8-Clone-1-1A-RNA-1221	VP35	P8-CLONE-1-1A-RNA-1221	68	M	T	ACG	83	38	45.78	EBOV_Makona_KR781609_GFP_FullGenome
NCS-0041	P8-Clone-1-1A-RNA-1221	VP35	P8-CLONE-1-1A-RNA-1221	78	I	M	ATG	74	36	48.65	EBOV_Makona_KR781609_GFP_FullGenome
NCS-0041	P8-Clone-1-1A-RNA-1221	VP35	P8-CLONE-1-1A-RNA-1221	180	A	T	ACG	105	42	40	EBOV_Makona_KR781609_GFP_FullGenome
NCS-0041	P9-CTLA-RNA-1405	VP35	P9-CTLA-RNA-1405	235	F	L	CTT	3145	532	16.92	EBOV_Makona_KR781609_GFP_FullGenome
NCS-0041	P9-Clone-3-RNA-1407	VP35	P9-CLONE-3-RNA-1407	235	F	L	CTT	85	17	20	EBOV_Makona_KR781609_GFP_FullGenome

## Sheet: VP40_15%
STUDY ID	SUBJECT ID	GENE	ACCESSION	AAPOS	AAREF	AASUB	CODON	DEPTH	HITS	FREQUENCY (%)	REFERENCE_SEQUENCE_NAME
NCS-0041	P13-Clone-1-RNA-1168	VP40	P13-CLONE-1-RNA-1168	282	Q	L	CTA	1232	236	19.16	EBOV_Makona_KR781609_GFP_FullGenome
NCS-0041	P13-Clone-6-RNA-1173	VP40	P13-CLONE-6-RNA-1173	20	A	V	GTC	5786	5732	99.07	EBOV_Makona_KR781609_GFP_FullGenome
NCS-0041	P13-Clone-6-RNA-1173	VP40	P13-CLONE-6-RNA-1173	324	V	I	ATT	4237	4164	98.28	EBOV_Makona_KR781609_GFP_FullGenome
NCS-0041	P23-Clone-1-RNA-1174	VP40	P23-CLONE-1-RNA-1174	282	Q	L	CTA	12002	6190	51.57	EBOV_Makona_KR781609_GFP_FullGenome
NCS-0041	P35-Clone-1-RNA-1083	VP40	P35-CLONE-1-RNA-1083	282	Q	L	CTA	1137	552	48.55	EBOV_Makona_KR781609_GFP_FullGenome
NCS-0041	P35-Clone-2-RNA-1084	VP40	P35-CLONE-2-RNA-1084	220	N	Y	TAC	1054	400	37.95	EBOV_Makona_KR781609_GFP_FullGenome
NCS-0041	P8-Clone-1-1A-RNA-1221	VP40	P8-CLONE-1-1A-RNA-1221	20	A	V	GTC	86	40	46.51	EBOV_Makona_KR781609_GFP_FullGenome
NCS-0041	P8-Clone-1-1A-RNA-1221	VP40	P8-CLONE-1-1A-RNA-1221	255	T	A	GCC	42	30	71.43	EBOV_Makona_KR781609_GFP_FullGenome
NCS-0041	P8-Clone-1-1A-RNA-1221	VP40	P8-CLONE-1-1A-RNA-1221	277	T	N	AAT	88	54	61.36	EBOV_Makona_KR781609_GFP_FullGenome
NCS-0041	P8-Clone-1-1A-RNA-1221	VP40	P8-CLONE-1-1A-RNA-1221	324	V	I	ATT	74	37	50	EBOV_Makona_KR781609_GFP_FullGenome

## Sheet: VP30_15%
STUDY ID	SUBJECT ID	GENE	ACCESSION	AAPOS	AAREF	AASUB	CODON	DEPTH	HITS	FREQUENCY (%)	REFERENCE_SEQUENCE_NAME
NCS-0041	P13-CTLB-RNA-1159	VP30	P13-CTLB-RNA-1159	28	R	Q	CAA	308	196	63.64	EBOV_Makona_KR781609_GFP_FullGenome
NCS-0041	P13-CTLB-RNA-1159	VP30	P13-CTLB-RNA-1159	285	E	G	GGG	338	111	32.84	EBOV_Makona_KR781609_GFP_FullGenome
NCS-0041	P23-CTLA-RNA-1117	VP30	P23-CTLA-RNA-1117	28	R	Q	CAA	8032	7463	92.92	EBOV_Makona_KR781609_GFP_FullGenome
NCS-0041	P23-CTLA-RNA-1117	VP30	P23-CTLA-RNA-1117	255	A	V	GTT	8170	3151	38.57	EBOV_Makona_KR781609_GFP_FullGenome
NCS-0041	P23-CTLB-RNA-1119	VP30	P23-CTLB-RNA-1119	28	R	Q	CAA	1442	276	19.14	EBOV_Makona_KR781609_GFP_FullGenome
NCS-0041	P23-CTLB-RNA-1119	VP30	P23-CTLB-RNA-1119	163	E	A	GCG	1337	315	23.56	EBOV_Makona_KR781609_GFP_FullGenome
NCS-0041	P23-CTLB-RNA-1119	VP30	P23-CTLB-RNA-1119	285	E	G	GGG	1212	920	75.91	EBOV_Makona_KR781609_GFP_FullGenome
NCS-0041	P23-Clone-1-RNA-1174	VP30	P23-CLONE-1-RNA-1174	70	D	V	GTC	3820	2047	53.59	EBOV_Makona_KR781609_GFP_FullGenome
NCS-0041	P23-Clone-2-RNA-1175	VP30	P23-CLONE-2-RNA-1175	6	E	G	GGG	7405	1756	23.71	EBOV_Makona_KR781609_GFP_FullGenome
NCS-0041	P23-Clone-2-RNA-1175	VP30	P23-CLONE-2-RNA-1175	285	E	G	GGG	8894	8874	99.78	EBOV_Makona_KR781609_GFP_FullGenome
NCS-0041	P23-Clone-3-RNA-1176	VP30	P23-CLONE-3-RNA-1176	285	E	G	GGG	13929	13845	99.4	EBOV_Makona_KR781609_GFP_FullGenome
NCS-0041	P23-Clone-4-RNA-1177	VP30	P23-CLONE-4-RNA-1177	285	E	G	GGG	11917	11900	99.86	EBOV_Makona_KR781609_GFP_FullGenome
NCS-0041	P23-Clone-5-RNA-1178	VP30	P23-CLONE-5-RNA-1178	28	R	Q	CAA	8754	8730	99.73	EBOV_Makona_KR781609_GFP_FullGenome
NCS-0041	P23-Clone-6-RNA-1179	VP30	P23-CLONE-6-RNA-1179	285	E	G	GGG	9158	9077	99.12	EBOV_Makona_KR781609_GFP_FullGenome
NCS-0041	P35-CTLA-RNA-1081	VP30	P35-CTLA-RNA-1081	28	R	Q	CAA	1648	1548	93.93	EBOV_Makona_KR781609_GFP_FullGenome
NCS-0041	P35-CTLA-RNA-1081	VP30	P35-CTLA-RNA-1081	33	E	G	GGG	1748	280	16.02	EBOV_Makona_KR781609_GFP_FullGenome
NCS-0041	P35-CTLA-RNA-1081	VP30	P35-CTLA-RNA-1081	255	A	V	GTT	2285	986	43.15	EBOV_Makona_KR781609_GFP_FullGenome
NCS-0041	P35-CTLB-RNA-1082	VP30	P35-CTLB-RNA-1082	205	E	G	GGA	1210	668	55.21	EBOV_Makona_KR781609_GFP_FullGenome
NCS-0041	P35-CTLB-RNA-1082	VP30	P35-CTLB-RNA-1082	285	E	G	GGG	1170	1015	86.75	EBOV_Makona_KR781609_GFP_FullGenome
NCS-0041	P35-Clone-1-RNA-1083	VP30	P35-CLONE-1-RNA-1083	70	D	V	GTC	480	222	46.25	EBOV_Makona_KR781609_GFP_FullGenome
NCS-0041	P35-Clone-2-RNA-1084	VP30	P35-CLONE-2-RNA-1084	285	E	G	GGG	1038	1030	99.23	EBOV_Makona_KR781609_GFP_FullGenome
NCS-0041	P35-Clone-3-RNA-1085	VP30	P35-CLONE-3-RNA-1085	285	E	G	GGG	745	741	99.46	EBOV_Makona_KR781609_GFP_FullGenome
NCS-0041	P35-Clone-4-RNA-1086	VP30	P35-CLONE-4-RNA-1086	6	E	G	GGG	159	45	28.3	EBOV_Makona_KR781609_GFP_FullGenome
NCS-0041	P35-Clone-4-RNA-1086	VP30	P35-CLONE-4-RNA-1086	84	S	R	CGT	81	27	33.33	EBOV_Makona_KR781609_GFP_FullGenome
NCS-0041	P35-Clone-4-RNA-1086	VP30	P35-CLONE-4-RNA-1086	285	E	G	GGG	156	155	99.36	EBOV_Makona_KR781609_GFP_FullGenome
NCS-0041	P35-Clone-5-RNA-1087	VP30	P35-CLONE-5-RNA-1087	28	R	Q	CAA	606	606	100	EBOV_Makona_KR781609_GFP_FullGenome
NCS-0041	P35-Clone-5-RNA-1087	VP30	P35-CLONE-5-RNA-1087	188	L	P	CCT	591	99	16.75	EBOV_Makona_KR781609_GFP_FullGenome
NCS-0041	P35-Clone-6-RNA-1088	VP30	P35-CLONE-6-RNA-1088	188	L	R	CGT	1724	1450	84.11	EBOV_Makona_KR781609_GFP_FullGenome
NCS-0041	P35-Clone-6-RNA-1088	VP30	P35-CLONE-6-RNA-1088	285	E	G	GGG	1505	1503	99.87	EBOV_Makona_KR781609_GFP_FullGenome
NCS-0041	P5-CTLA-RNA-1211	VP30	P5-CTLA-RNA-1211	28	R	Q	CAA	59	13	22.03	EBOV_Makona_KR781609_GFP_FullGenome
NCS-0041	P8-CTLA-RNA-1219	VP30	P8-CTLA-RNA-1219	28	R	Q	CAA	591	355	60.07	EBOV_Makona_KR781609_GFP_FullGenome
NCS-0041	P8-CTLB-RNA-1220	VP30	P8-CTLB-RNA-1220	28	R	Q	CAA	867	396	45.67	EBOV_Makona_KR781609_GFP_FullGenome
NCS-0041	P9-CTLA-RNA-1405	VP30	P9-CTLA-RNA-1405	28	R	Q	CAA	4949	3188	64.42	EBOV_Makona_KR781609_GFP_FullGenome
NCS-0041	P9-CTLB-RNA-1409	VP30	P9-CTLB-RNA-1409	28	R	Q	CAA	6804	3541	52.04	EBOV_Makona_KR781609_GFP_FullGenome
NCS-0041	P9-Clone-5-RNA-1408	VP30	P9-CLONE-5-RNA-1408	28	R	Q	CAA	138	21	15.22	EBOV_Makona_KR781609_GFP_FullGenome
NCS-0041	P9-Clone-6-RNA-1412	VP30	P9-CLONE-6-RNA-1412	28	R	Q	CAA	6303	1679	26.64	EBOV_Makona_KR781609_GFP_FullGenome
